# Supplementary material for: Bone Marrow Harbors a Unique Population of Dendritic Cells with the Potential to Boost Neutrophil Formation upon Exposure to Fungal Antigen
Source: Cells. 2021 Dec 24;11(1):55. doi: 10.3390/cells11010055 (PMC8750392; doi:10.3390/cells11010055)
Supplement: Supplementary file 1 [file cells-11-00055-s001.zip]

Archive with 2 entries (2 files):
- BM DC Manuscript for Cells Suppl figures vs3.pdf
- Supplemental Table 1 Gene expression data DC BM vs spleen.xlsx
